# Supplementary material for: Computational B-cell epitope identification and production of neutralizing murine antibodies against Atroxlysin-I
Source: Sci Rep. 2018 Oct 8;8:14904. doi: 10.1038/s41598-018-33298-x (PMC6175905; doi:10.1038/s41598-018-33298-x)
Supplement: Supplementary file 1 — Proteins used as training for the decision tree [file 41598_2018_33298_MOESM1_ESM.xls]

## Sheet: supplementary.file.1
Journal_ID;Journal_Volume;Journal_issue;Article_date;Article_Pages;Article_Title;Article_authors;Article_abstract;Article_chemical_list;Article_mesh;medline_date;Comments;Article_journal;extra;EpitopeID;Epitope_sequence;Position;Epi_Type;Epi_comment;Ag_family;Ag_name;Ag_comment;Ag_source_organism;Ag_seq;Ag_source;Ag_host;Map_meth-â€“-Detection;Ab_Immunigen;Ab_Isotype;antibody-type;antibody-name;R…
21763377;32;8;2011;1640-1646;Mimotopes-of-mutalysin-II-from-Lachesis-muta-snake-venom-induce-hemorrhage-inhibitory-antibodies-upon-vaccination-of-rabbits;Machado-de-Avila	#NAME?	#NAME?	#NAME?	#NAME?	#NAME?	#NAME?	#NAME?	#NAME?	#NAME?	#NAME?	-C.;Mutalysin-II-(mut-II)-from-Lachesis-muta-snake-venom-is-an-endopeptidase-with-hemorrhagic-activity.-A-mAb-against-mutalysin-II-that-neutralized-the-hemorrhagic-effect-was-produced-previously.-To-identify-the-mAb-epitopes	#NAME?	#NAME?	#NAME?	-HCTMDQGRLRCR-and-SCMLDQGRSRCR-sequences-as-possible-epitopes.-Immunization-of-rabbits-with-these-peptides-induced-antibodies-that-recognize-mut-II-and-protected-against-the-hemorrhagic-effects-of-Lachesis-venom.;;----Amino-Acid-Sequence	#NAME?	#NAME?	-Monoclonal/immunology*	#NAME?	#NAME?	----Crotalid-Venoms/immunology*	#NAME?	#NAME?	#NAME?	----Hemorrhage/prevention-&-control*	----Metalloendopeptidases/immunology*	#NAME?	#NAME?	#NAME?	----Peptides/immunology*	#NAME?	#NAME?	----Vaccination;07/06/11;;Peptides;;e001;SCMLDQGRSRCR;****;linear;;metalloproteinase;;Synthetic-peptide;Lachesis-muta-muta;P22796;venom;oryctolagus-cuniculus-New-Zealand-White;;;;polyclonal;Un-named;Lachesis-muta-muta;;;;;;;;;;no
21763377;32;8;2011;1640-1646;Mimotopes-of-mutalysin-II-from-Lachesis-muta-snake-venom-induce-hemorrhage-inhibitory-antibodies-upon-vaccination-of-rabbits;Machado-de-Avila	#NAME?	#NAME?	#NAME?	#NAME?	#NAME?	#NAME?	#NAME?	#NAME?	#NAME?	#NAME?	-C.;Mutalysin-II-(mut-II)-from-Lachesis-muta-snake-venom-is-an-endopeptidase-with-hemorrhagic-activity.-A-mAb-against-mutalysin-II-that-neutralized-the-hemorrhagic-effect-was-produced-previously.-To-identify-the-mAb-epitopes	#NAME?	#NAME?	#NAME?	-HCTMDQGRLRCR-and-SCMLDQGRSRCR-sequences-as-possible-epitopes.-Immunization-of-rabbits-with-these-peptides-induced-antibodies-that-recognize-mut-II-and-protected-against-the-hemorrhagic-effects-of-Lachesis-venom.;;----Amino-Acid-Sequence	#NAME?	#NAME?	-Monoclonal/immunology*	#NAME?	#NAME?	----Crotalid-Venoms/immunology*	#NAME?	#NAME?	#NAME?	----Hemorrhage/prevention-&-control*	----Metalloendopeptidases/immunology*	#NAME?	#NAME?	#NAME?	----Peptides/immunology*	#NAME?	#NAME?	----Vaccination;07/06/11;;Peptides;;e002;HCTMDQGRLRCR;****;linear;;metalloproteinase;;Synthetic-peptide;Lachesis-muta-muta;P22796;venom;oryctolagus-cuniculus-New-Zealand-White;;;;polyclonal;Un-named;Lachesis-muta-muta;;;;;;;;;;no
21763377;32;8;2011;1640-1646;Mimotopes-of-mutalysin-II-from-Lachesis-muta-snake-venom-induce-hemorrhage-inhibitory-antibodies-upon-vaccination-of-rabbits;Machado-de-Avila	#NAME?	#NAME?	#NAME?	#NAME?	#NAME?	#NAME?	#NAME?	#NAME?	#NAME?	#NAME?	-C.;Mutalysin-II-(mut-II)-from-Lachesis-muta-snake-venom-is-an-endopeptidase-with-hemorrhagic-activity.-A-mAb-against-mutalysin-II-that-neutralized-the-hemorrhagic-effect-was-produced-previously.-To-identify-the-mAb-epitopes	#NAME?	#NAME?	#NAME?	-HCTMDQGRLRCR-and-SCMLDQGRSRCR-sequences-as-possible-epitopes.-Immunization-of-rabbits-with-these-peptides-induced-antibodies-that-recognize-mut-II-and-protected-against-the-hemorrhagic-effects-of-Lachesis-venom.;;----Amino-Acid-Sequence	#NAME?	#NAME?	-Monoclonal/immunology*	#NAME?	#NAME?	----Crotalid-Venoms/immunology*	#NAME?	#NAME?	#NAME?	----Hemorrhage/prevention-&-control*	----Metalloendopeptidases/immunology*	#NAME?	#NAME?	#NAME?	----Peptides/immunology*	#NAME?	#NAME?	----Vaccination;07/06/11;;Peptides;;e003;HCFHDQGRVRCA;****;linear;;metalloproteinase;;Synthetic-peptide;Lachesis-muta-muta;P22796;venom;oryctolagus-cuniculus-New-Zealand-White;;;;polyclonal;Un-named;Lachesis-muta-muta;;;;;;;;;;no
21763377;32;8;2011;1640-1646;Mimotopes-of-mutalysin-II-from-Lachesis-muta-snake-venom-induce-hemorrhage-inhibitory-antibodies-upon-vaccination-of-rabbits;Machado-de-Avila	#NAME?	#NAME?	#NAME?	#NAME?	#NAME?	#NAME?	#NAME?	#NAME?	#NAME?	#NAME?	-C.;Mutalysin-II-(mut-II)-from-Lachesis-muta-snake-venom-is-an-endopeptidase-with-hemorrhagic-activity.-A-mAb-against-mutalysin-II-that-neutralized-the-hemorrhagic-effect-was-produced-previously.-To-identify-the-mAb-epitopes	#NAME?	#NAME?	#NAME?	-HCTMDQGRLRCR-and-SCMLDQGRSRCR-sequences-as-possible-epitopes.-Immunization-of-rabbits-with-these-peptides-induced-antibodies-that-recognize-mut-II-and-protected-against-the-hemorrhagic-effects-of-Lachesis-venom.;;----Amino-Acid-Sequence	#NAME?	#NAME?	-Monoclonal/immunology*	#NAME?	#NAME?	----Crotalid-Venoms/immunology*	#NAME?	#NAME?	#NAME?	----Hemorrhage/prevention-&-control*	----Metalloendopeptidases/immunology*	#NAME?	#NAME?	#NAME?	----Peptides/immunology*	#NAME?	#NAME?	----Vaccination;07/06/11;;Peptides;;e004;TCATDQGRLRCT;****;linear;;metalloproteinase;;Synthetic-peptide;Lachesis-muta-muta;P22796;venom;oryctolagus-cuniculus-New-Zealand-White;;;;polyclonal;Un-named;Lachesis-muta-muta;;;;;;;;;;no
21763377;32;8;2011;1640-1646;Mimotopes-of-mutalysin-II-from-Lachesis-muta-snake-venom-induce-hemorrhage-inhibitory-antibodies-upon-vaccination-of-rabbits;Machado-de-Avila	#NAME?	#NAME?	#NAME?	#NAME?	#NAME?	#NAME?	#NAME?	#NAME?	#NAME?	#NAME?	-C.;Mutalysin-II-(mut-II)-from-Lachesis-muta-snake-venom-is-an-endopeptidase-with-hemorrhagic-activity.-A-mAb-against-mutalysin-II-that-neutralized-the-hemorrhagic-effect-was-produced-previously.-To-identify-the-mAb-epitopes	#NAME?	#NAME?	#NAME?	-HCTMDQGRLRCR-and-SCMLDQGRSRCR-sequences-as-possible-epitopes.-Immunization-of-rabbits-with-these-peptides-induced-antibodies-that-recognize-mut-II-and-protected-against-the-hemorrhagic-effects-of-Lachesis-venom.;;----Amino-Acid-Sequence	#NAME?	#NAME?	-Monoclonal/immunology*	#NAME?	#NAME?	----Crotalid-Venoms/immunology*	#NAME?	#NAME?	#NAME?	----Hemorrhage/prevention-&-control*	----Metalloendopeptidases/immunology*	#NAME?	#NAME?	#NAME?	----Peptides/immunology*	#NAME?	#NAME?	----Vaccination;07/06/11;;Peptides;;e005;QCTMDQGRLRCR;****;linear;;metalloproteinase;;Synthetic-peptide;Lachesis-muta-muta;P22796;venom;oryctolagus-cuniculus-New-Zealand-White;;;;polyclonal;Un-named;Lachesis-muta-muta;Hemorrhagic;;;;;;;;;no
20624874;--;--;2010;--;;;;;;;;Journal-of-biochemistry;;e006;YSANEQCRVAFGPKAVACTFAREHLDMCQALSCHTDPLDQSSCSRLLVPLLDGTECGVEKWCSKGRCRSLVE;"305;376";conformational*;;metalloproteinase;Human-ADAMTS13;;Homo-sapiens;Q76LX8;plasma;Mus-musculus-BALB/c;"	enzyme-digestion	Western-blot	ELISA""";not-perfomed;IgG1;monoclonal;Un-named;Homo-sapiens;proteolitic;synthetic-substrate-;no;4.3.24.87;Q76LX8;no;MHQRHPRARCPPLCVAGILACGFLLGCWGPSHFQQSCLQALEPQAVSSYLSPGAPLKGRPPSPGFQRQRQRQRRAAGGILHLELLVAVGPDVFQAHQEDTERYVLTNLNIGAELLRDPSLGAQFRVHLVKMVILTEPEGAPNITANLTSSLLSVCGWSQTINPEDDTDPGHADLVLYITRFDLELPDGNRQVRGVTQLGGACSPTWSCLITEDTGFDLGVTIAHEIGHSFGLEHDGAPGSGCGPSGHVMASDGAAPRAGLAWSPCSRRQLLSLLSAGRARCVW…
16212890;2;3;2005;219-223;Identification-and-characterization-of-peptides-mimicking-the-epitopes-of-metalloprotease-of-Schistosoma-japonicum.;Tang-L	#NAME?	#NAME?	#NAME?	#NAME?	-Yi-X.;In-an-attempt-to-isolate-and-characterize-peptides-mimicking-epitopes-of-metalloprotease-and-explore-their-immunological-protection-against-Schistosoma-japonicum-(S.-japonicum)	#NAME?	#NAME?	#NAME?	#NAME?	-Western-blotting-and-enzymatic-activity-neutralizing-analysis-were-used-to-characterize-the-selected-phage-clones.-All-of-ten-randomly-picked-clones-were-shown-to-be-positive.-Five-peptides-of-different-amino-acid-sequences-deduced-from-DNA-sequences-were-obtained-and-two-of-them-(peptides-2-and-3)-could-induce-significant-reduction-(31.0%-and-31.8%	-respectively)-in-worm-burden-and-high-reduction-(52.6%-and-54.9%	-respectively)-in-liver-eggs-per-gram-(LEPG)	#NAME?	#NAME?	-others-(peptides-1	-4-and-5)-could-not-elicit-enough-protection-against-infection-of-S.-japonicum.-Peptides-2-and-3-could-be-recognized-by-S.-japonicum-infected-mouse-sera-(IMS)-and-could-elicit-neutralizing-Abs.-The-results-show-that-peptides-2-and-3-are-antigenic-and-immunogenic.-They-are-true-mimics-of-epitopes-of-metalloprotease-and-useful-as-novel-vaccine-candidates-against-S.-japonicum.;;----Amino-Acid-Sequen…	#NAME?	#NAME?	#NAME?	----Epitopes/immunology*	#NAME?	#NAME?	----Metalloproteases/chemistry*	----Metalloproteases/immunology*	#NAME?	----Molecular-Mimicry*	#NAME?	----Peptides/chemistry*	----Peptides/immunology*	----Schistosoma-japonicum/enzymology*	#NAME?	#NAME?	----Schistosomiasis-japonica/prevention-&-control	#NAME?	----Vaccination;"2005-Jun;2(3):219-23.";;Cellular-and-Molecular-Immunology;They-do-not-look-for-epitopes	-they-only-use-peptides-to-reduce-the-infection;e007;MEASHTHARPAP;*;*;PEptide-5;metalloproteinase;*;;Schistosoma-japonicum;Q5C1N0;unknown;Mus-musculus-BALB/c;"	phage-display	-ELISA""	Western-blot	ELISA""";synthetic-peptide;Unknown;polyclonal;Un-named;Schistosoma-japonicum;infection30%-and-50%;Reduction	-LEPG;no;EC3.4.24;Q5C1N0;no;KSGILRLYQQLLGLKFERIPNPEVWHEEVEMYSVTDSQSNSLLGYFYLDLHPREGKYGHAAVFGLQPGCCRPAGSTSVIDCKDGHPLSSAYERQLAIAAMVANFTAPDKETGQGFLLHDEVETFFHEFGHLMHHICSCTETALFSGTSVETDFVECPSQMLENWVWNADGLKALLGTEDDPIPKDLLTSLINSRVANAGLFYSRQLLLASFDQAIHTNKWKDDLLITFTNLSKKWIGIDPTPGTFMPASFGHLAGGYDARYYSYLWSEVFSADMFESRFQSAKDGGCLSKSVGKDYREKILQPGGSKDAVDMLKDFLGREPNDRAFFKLLNIPT;Metalloendopeptidase;unknown;no
16212890;2;3;2005;219-223;Identification-and-characterization-of-peptides-mimicking-the-epitopes-of-metalloprotease-of-Schistosoma-japonicum.;Tang-L	#NAME?	#NAME?	#NAME?	#NAME?	-Yi-X.;In-an-attempt-to-isolate-and-characterize-peptides-mimicking-epitopes-of-metalloprotease-and-explore-their-immunological-protection-against-Schistosoma-japonicum-(S.-japonicum)	#NAME?	#NAME?	#NAME?	#NAME?	-Western-blotting-and-enzymatic-activity-neutralizing-analysis-were-used-to-characterize-the-selected-phage-clones.-All-of-ten-randomly-picked-clones-were-shown-to-be-positive.-Five-peptides-of-different-amino-acid-sequences-deduced-from-DNA-sequences-were-obtained-and-two-of-them-(peptides-2-and-3)-could-induce-significant-reduction-(31.0%-and-31.8%	-respectively)-in-worm-burden-and-high-reduction-(52.6%-and-54.9%	-respectively)-in-liver-eggs-per-gram-(LEPG)	#NAME?	#NAME?	-others-(peptides-1	-4-and-5)-could-not-elicit-enough-protection-against-infection-of-S.-japonicum.-Peptides-2-and-3-could-be-recognized-by-S.-japonicum-infected-mouse-sera-(IMS)-and-could-elicit-neutralizing-Abs.-The-results-show-that-peptides-2-and-3-are-antigenic-and-immunogenic.-They-are-true-mimics-of-epitopes-of-metalloprotease-and-useful-as-novel-vaccine-candidates-against-S.-japonicum.;;----Amino-Acid-Sequen…	#NAME?	#NAME?	#NAME?	----Epitopes/immunology*	#NAME?	#NAME?	----Metalloproteases/chemistry*	----Metalloproteases/immunology*	#NAME?	----Molecular-Mimicry*	#NAME?	----Peptides/chemistry*	----Peptides/immunology*	----Schistosoma-japonicum/enzymology*	#NAME?	#NAME?	----Schistosomiasis-japonica/prevention-&-control	#NAME?	----Vaccination;"2005-Jun;2(3):219-23.";;Cellular-and-Molecular-Immunology;They-do-not-look-for-epitopes	-they-only-use-peptides-to-reduce-the-infection;e008;TLAHTSQIGLTA;*;*;PEptide-4;metalloproteinase;*;;Schistosoma-japonicum;Q5C1N0;unknown;Mus-musculus-BALB/c;"	phage-display	-ELISA""	Western-blot	ELISA""";synthetic-peptide;Unknown;polyclonal;Un-named;Schistosoma-japonicum;infection30%-and-50%;Reduction	-LEPG;no;EC3.4.24;Q5C1N0;no;KSGILRLYQQLLGLKFERIPNPEVWHEEVEMYSVTDSQSNSLLGYFYLDLHPREGKYGHAAVFGLQPGCCRPAGSTSVIDCKDGHPLSSAYERQLAIAAMVANFTAPDKETGQGFLLHDEVETFFHEFGHLMHHICSCTETALFSGTSVETDFVECPSQMLENWVWNADGLKALLGTEDDPIPKDLLTSLINSRVANAGLFYSRQLLLASFDQAIHTNKWKDDLLITFTNLSKKWIGIDPTPGTFMPASFGHLAGGYDARYYSYLWSEVFSADMFESRFQSAKDGGCLSKSVGKDYREKILQPGGSKDAVDMLKDFLGREPNDRAFFKLLNIPT;Metalloendopeptidase;unknown;no
16212890;2;3;2005;219-223;Identification-and-characterization-of-peptides-mimicking-the-epitopes-of-metalloprotease-of-Schistosoma-japonicum.;Tang-L	#NAME?	#NAME?	#NAME?	#NAME?	-Yi-X.;In-an-attempt-to-isolate-and-characterize-peptides-mimicking-epitopes-of-metalloprotease-and-explore-their-immunological-protection-against-Schistosoma-japonicum-(S.-japonicum)	#NAME?	#NAME?	#NAME?	#NAME?	-Western-blotting-and-enzymatic-activity-neutralizing-analysis-were-used-to-characterize-the-selected-phage-clones.-All-of-ten-randomly-picked-clones-were-shown-to-be-positive.-Five-peptides-of-different-amino-acid-sequences-deduced-from-DNA-sequences-were-obtained-and-two-of-them-(peptides-2-and-3)-could-induce-significant-reduction-(31.0%-and-31.8%	-respectively)-in-worm-burden-and-high-reduction-(52.6%-and-54.9%	-respectively)-in-liver-eggs-per-gram-(LEPG)	#NAME?	#NAME?	-others-(peptides-1	-4-and-5)-could-not-elicit-enough-protection-against-infection-of-S.-japonicum.-Peptides-2-and-3-could-be-recognized-by-S.-japonicum-infected-mouse-sera-(IMS)-and-could-elicit-neutralizing-Abs.-The-results-show-that-peptides-2-and-3-are-antigenic-and-immunogenic.-They-are-true-mimics-of-epitopes-of-metalloprotease-and-useful-as-novel-vaccine-candidates-against-S.-japonicum.;;----Amino-Acid-Sequen…	#NAME?	#NAME?	#NAME?	----Epitopes/immunology*	#NAME?	#NAME?	----Metalloproteases/chemistry*	----Metalloproteases/immunology*	#NAME?	----Molecular-Mimicry*	#NAME?	----Peptides/chemistry*	----Peptides/immunology*	----Schistosoma-japonicum/enzymology*	#NAME?	#NAME?	----Schistosomiasis-japonica/prevention-&-control	#NAME?	----Vaccination;"2005-Jun;2(3):219-23.";;Cellular-and-Molecular-Immunology;They-do-not-look-for-epitopes	-they-only-use-peptides-to-reduce-the-infection;e009;TSFGSMLSKWQK;*;*;PEptide-1;metalloproteinase;*;;Schistosoma-japonicum;Q5C1N0;unknown;Mus-musculus-BALB/c;"	phage-display	-ELISA""	Western-blot	ELISA""";synthetic-peptide;Unknown;polyclonal;Un-named;Schistosoma-japonicum;infection30%-and-50%;Reduction	-LEPG;no;EC3.4.24;Q5C1N0;no;KSGILRLYQQLLGLKFERIPNPEVWHEEVEMYSVTDSQSNSLLGYFYLDLHPREGKYGHAAVFGLQPGCCRPAGSTSVIDCKDGHPLSSAYERQLAIAAMVANFTAPDKETGQGFLLHDEVETFFHEFGHLMHHICSCTETALFSGTSVETDFVECPSQMLENWVWNADGLKALLGTEDDPIPKDLLTSLINSRVANAGLFYSRQLLLASFDQAIHTNKWKDDLLITFTNLSKKWIGIDPTPGTFMPASFGHLAGGYDARYYSYLWSEVFSADMFESRFQSAKDGGCLSKSVGKDYREKILQPGGSKDAVDMLKDFLGREPNDRAFFKLLNIPT;Metalloendopeptidase;unknown;no
16212890;2;3;2005;219-223;Identification-and-characterization-of-peptides-mimicking-the-epitopes-of-metalloprotease-of-Schistosoma-japonicum.;Tang-L	#NAME?	#NAME?	#NAME?	#NAME?	-Yi-X.;In-an-attempt-to-isolate-and-characterize-peptides-mimicking-epitopes-of-metalloprotease-and-explore-their-immunological-protection-against-Schistosoma-japonicum-(S.-japonicum)	#NAME?	#NAME?	#NAME?	#NAME?	-Western-blotting-and-enzymatic-activity-neutralizing-analysis-were-used-to-characterize-the-selected-phage-clones.-All-of-ten-randomly-picked-clones-were-shown-to-be-positive.-Five-peptides-of-different-amino-acid-sequences-deduced-from-DNA-sequences-were-obtained-and-two-of-them-(peptides-2-and-3)-could-induce-significant-reduction-(31.0%-and-31.8%	-respectively)-in-worm-burden-and-high-reduction-(52.6%-and-54.9%	-respectively)-in-liver-eggs-per-gram-(LEPG)	#NAME?	#NAME?	-others-(peptides-1	-4-and-5)-could-not-elicit-enough-protection-against-infection-of-S.-japonicum.-Peptides-2-and-3-could-be-recognized-by-S.-japonicum-infected-mouse-sera-(IMS)-and-could-elicit-neutralizing-Abs.-The-results-show-that-peptides-2-and-3-are-antigenic-and-immunogenic.-They-are-true-mimics-of-epitopes-of-metalloprotease-and-useful-as-novel-vaccine-candidates-against-S.-japonicum.;;----Amino-Acid-Sequen…	#NAME?	#NAME?	#NAME?	----Epitopes/immunology*	#NAME?	#NAME?	----Metalloproteases/chemistry*	----Metalloproteases/immunology*	#NAME?	----Molecular-Mimicry*	#NAME?	----Peptides/chemistry*	----Peptides/immunology*	----Schistosoma-japonicum/enzymology*	#NAME?	#NAME?	----Schistosomiasis-japonica/prevention-&-control	#NAME?	----Vaccination;"2005-Jun;2(3):219-23.";;Cellular-and-Molecular-Immunology;They-do-not-look-for-epitopes	-they-only-use-peptides-to-reduce-the-infection;e010;ITSHTGYLQLRL;*;*;Peptide-3;metalloproteinase;*;;Schistosoma-japonicum;Q5C1N0;unknown;Mus-musculus-BALB/c;"	phage-display	-ELISA""	Western-blot	ELISA""";synthetic-peptide;Unknown;polyclonal;Un-named;Schistosoma-japonicum;infection30%-and-50%;Reduction	-LEPG;no;EC3.4.24;Q5C1N0;no;KSGILRLYQQLLGLKFERIPNPEVWHEEVEMYSVTDSQSNSLLGYFYLDLHPREGKYGHAAVFGLQPGCCRPAGSTSVIDCKDGHPLSSAYERQLAIAAMVANFTAPDKETGQGFLLHDEVETFFHEFGHLMHHICSCTETALFSGTSVETDFVECPSQMLENWVWNADGLKALLGTEDDPIPKDLLTSLINSRVANAGLFYSRQLLLASFDQAIHTNKWKDDLLITFTNLSKKWIGIDPTPGTFMPASFGHLAGGYDARYYSYLWSEVFSADMFESRFQSAKDGGCLSKSVGKDYREKILQPGGSKDAVDMLKDFLGREPNDRAFFKLLNIPT;Metalloendopeptidase;unknown;no
16212890;2;3;2005;219-223;Identification-and-characterization-of-peptides-mimicking-the-epitopes-of-metalloprotease-of-Schistosoma-japonicum.;Tang-L	#NAME?	#NAME?	#NAME?	#NAME?	-Yi-X.;In-an-attempt-to-isolate-and-characterize-peptides-mimicking-epitopes-of-metalloprotease-and-explore-their-immunological-protection-against-Schistosoma-japonicum-(S.-japonicum)	#NAME?	#NAME?	#NAME?	#NAME?	-Western-blotting-and-enzymatic-activity-neutralizing-analysis-were-used-to-characterize-the-selected-phage-clones.-All-of-ten-randomly-picked-clones-were-shown-to-be-positive.-Five-peptides-of-different-amino-acid-sequences-deduced-from-DNA-sequences-were-obtained-and-two-of-them-(peptides-2-and-3)-could-induce-significant-reduction-(31.0%-and-31.8%	-respectively)-in-worm-burden-and-high-reduction-(52.6%-and-54.9%	-respectively)-in-liver-eggs-per-gram-(LEPG)	#NAME?	#NAME?	-others-(peptides-1	-4-and-5)-could-not-elicit-enough-protection-against-infection-of-S.-japonicum.-Peptides-2-and-3-could-be-recognized-by-S.-japonicum-infected-mouse-sera-(IMS)-and-could-elicit-neutralizing-Abs.-The-results-show-that-peptides-2-and-3-are-antigenic-and-immunogenic.-They-are-true-mimics-of-epitopes-of-metalloprotease-and-useful-as-novel-vaccine-candidates-against-S.-japonicum.;;----Amino-Acid-Sequen…	#NAME?	#NAME?	#NAME?	----Epitopes/immunology*	#NAME?	#NAME?	----Metalloproteases/chemistry*	----Metalloproteases/immunology*	#NAME?	----Molecular-Mimicry*	#NAME?	----Peptides/chemistry*	----Peptides/immunology*	----Schistosoma-japonicum/enzymology*	#NAME?	#NAME?	----Schistosomiasis-japonica/prevention-&-control	#NAME?	----Vaccination;"2005-Jun;2(3):219-23.";;Cellular-and-Molecular-Immunology;They-do-not-look-for-epitopes	-they-only-use-peptides-to-reduce-the-infection;e011;SNPPGMALSAPP;*;*;Peptide-2;metalloproteinase;*;;Schistosoma-japonicum;Q5C1N0;unknown;Mus-musculus-BALB/c;"	phage-display	-ELISA""	Western-blot	ELISA""";synthetic-peptide;Unknown;polyclonal;Un-named;Schistosoma-japonicum;infection30%-and-50%;Reduction	-LEPG;no;EC3.4.24;Q5C1N0;no;KSGILRLYQQLLGLKFERIPNPEVWHEEVEMYSVTDSQSNSLLGYFYLDLHPREGKYGHAAVFGLQPGCCRPAGSTSVIDCKDGHPLSSAYERQLAIAAMVANFTAPDKETGQGFLLHDEVETFFHEFGHLMHHICSCTETALFSGTSVETDFVECPSQMLENWVWNADGLKALLGTEDDPIPKDLLTSLINSRVANAGLFYSRQLLLASFDQAIHTNKWKDDLLITFTNLSKKWIGIDPTPGTFMPASFGHLAGGYDARYYSYLWSEVFSADMFESRFQSAKDGGCLSKSVGKDYREKILQPGGSKDAVDMLKDFLGREPNDRAFFKLLNIPT;Metalloendopeptidase;unknown;no
20093370;--;--;2010;--;;;;;;;;The-journal-of-biological-chemistry;;e012;GFEESLEVDTNPL;"194;206";linear;light-chain-A;metalloproteinase;Botulinum-Neurotoxin-type-A-light-chain;metalloproteinase;Clostridium-botulinum;P10845;;Camelus-dromedarius;"	biopaning/docking	Western-blot	ELISA""";full-protein;VH/VhH;phage-display/biopaning;Un-named;Clostridium-botulinum;proteolitic100%;Clostridium-botulinum;no;EC=3.4.24.69;P10845;no;MPFVNKQFNYKDPVNGVDIAYIKIPNVGQMQPVKAFKIHNKIWVIPERDTFTNPEEGDLNPPPEAKQVPVSYYDSTYLSTDNEKDNYLKGVTKLFERIYSTDLGRMLLTSIVRGIPFWGGSTIDTELKVIDTNCINVIQPDGSYRSEELNLVIIGPSADIIQFECKSFGHEVLNLTRNGYGSTQYIRFSPDFTFGFEESLEVDTNPLLGAGKFATDPAVTLAHELIHAGHRLYGIAINPNRVFKVNTNAYY…	Neurotoxin;-Peptidase-M27;no
19509157;--;--;2009;--;;;;;;;;Clinical-cancer-research;;e013;YTFRYPLSL;"237;245";linear;Epitope-also-induces-a-T-cell-response;Metalloproteinase;human-MMP11;Matrix-metalloprotease;Homo-sapiens;B3KQS8;Tissue-samples;Mus-musculus-BALB/c;"	Overlaping-synthetic-peptides	Western-blot	ELISA""";DNA-electroporation;Unknown;Polyclonal;Un-named;Homo-sapiens;none;hMM11;no;EC3.4.24;B3KQS8;no;MAPAAWLRSAAARALLPPMLLLLLQPPPLLARALPPDVHHLHAERRGPQPWHAALPSSPAPAPATQEAPRPASSLRPPRCGVPDPSDGLSARNRQKRILRFPWQLVQEQVRQTMAEALKVWSDVTPLTFTEVHEGRADIMIDFARYWHGDDLPFDGPGGILAHAFFPKTHREGDVHFDYDETWTIGDDQGTDLLQVAAHEFGHVLGLQHTTAAKALMSAFYTFRYPLSLSPDDCRGVQHLYGQPWPTVTSRTPALGPQAGIDTNEIAPLEPDAPPDACEASFDAVSTIRGELFFFK…
15607634;--;--;2005;--;;;;;;;;FEMs-Immunology-and-Medical-Microbiology;IPRWNXMS;e014;IRIKRDMS;"117;124";linear;Group-2-concensus;Metalloproteinase;Serine-protease;serine-metalloprotease;Burkholderia-pseudomallei;http://www.ncbi.nlm.nih.gov/protein/11177176?report=fasta;Brain-heart-infusion;Oryctolagus-cuniculus-New-Zealand-White;"	phage-display	Western-blot	ELISA""";full-protein;IgG;Polyclonal;Polyclonal;Burkholderia-pseudomallei;proteolitic85%;Serine-protease;no;EC3.4.21;no;-AAG32166;MSILIRTASFKATVLCAALAGLVSAAQAETAAAPQVPGPADAVNQLIVKLRAVKTPPGATAAKAERADVQAVIDRVLAARNARAAGRAFGAAAASAPGNPDDPAAGIRIKRDMSGGATVLSLQRHVSLAQAEALARDFAADGAIEYAEPDARMHPFVVPNDTRYSEQWGYFNPTAGANLPKAWDRTTGSARVVVAVIDTGYRPHADLAANLLPGYDFISDIPSANDGNGRDSDASDPGDWVSAQEDGDPSGPFYGCGASDSSWHGTHVA…
15607634;--;--;2005;--;;;;;;;;FEMs-Immunology-and-Medical-Microbiology;TKSMALSG;e015;GTSMATPHVAG;"435;445";linear*;Group-1-concensus;Metalloproteinase;Serine-protease;serine-metalloprotease;Burkholderia-pseudomallei;http://www.ncbi.nlm.nih.gov/protein/11177176?report=fasta;Brain-heart-infusion;Oryctolagus-cuniculus-New-Zealand-White;"	phage-display	Western-blot	ELISA""";full-protein;IgG;Polyclonal;Polyclonal;Burkholderia-pseudomallei;proteolitic85%;Serine-protease;no;EC3.4.21;no;-AAG32166;MSILIRTASFKATVLCAALAGLVSAAQAETAAAPQVPGPADAVNQLIVKLRAVKTPPGATAAKAERADVQAVIDRVLAARNARAAGRAFGAAAASAPGNPDDPAAGIRIKRDMSGGATVLSLQRHVSLAQAEALARDFAADGAIEYAEPDARMHPFVVPNDTRYSEQWGYFNPTAGANLPKAWDRTTGSARVVVAVIDTGYRPHADLAANLLPGYDFISDIPSANDGNGRDSDASDPGDWVSAQEDGDPSGPFYGCGASDSSWHGTHVA…
16428330;139;1;2005;147-154;Analysis-on-the-molecular-species-and-concentration-of-circulating-ADAMTS13-in-Blood.;Soejima-K	#NAME?	#NAME?	#NAME?	-Nozaki-C	-Nakagaki-T.;ADAMTS13-is-the-metalloprotease-responsible-for-the-proteolytic-degradation-of-von-Willebrand-factor-(VWF).-A-severe-deficiency-of-this-VWF-cleaving-protease-activity-causes-thrombotic-thrombocytopenic-purpura.-This-protease	#NAME?	427-amino-acid-residues	#NAME?	#NAME?	#NAME?	#NAME?	#NAME?	#NAME?	#NAME?	#NAME?	#NAME?	#NAME?	#NAME?	#NAME?	#NAME?	#NAME?	#NAME?	#NAME?	#NAME?	#NAME?	#NAME?	-and-estimated-the-plasma-concentration-of-ADAMTS13-by-enzyme-linked-immunosorbent-assay.-These-studies-indicated-that-the-major-fraction-of-ADAMTS13-in-blood-plasma-consisted-of-the-full-length-form.-The-concentration-of-ADAMTS13-in-normal-plasma-was-approximately-0.5-1-microg/ml.;;----ADAM-Proteins/blood*	#NAME?	#NAME?	#NAME?	#NAME?	#NAME?	#NAME?	#NAME?	#NAME?	#NAME?	----Neutralization-Tests;Jan;;J.Biochem;;e016;IADCTYRWHVGTWMECSVSCGD;"1169;1190";linear;Peptide1169-1190;Metalloproteinase;Human-ADAMTS13;;Homo-sapiens;Q76LX8;blood;mus-musculus;"	mutant-expresion-plasmids	Western-blot	ELISA""";synthetic-peptide;IgG;monoclonal;Pep4-5B1;Homo-sapiens;none;none;no;3.4.24.87;Q76LX8;no;MHQRHPRARCPPLCVAGILACGFLLGCWGPSHFQQSCLQALEPQAVSSYLSPGAPLKGRPPSPGFQRQRQRQRRAAGGILHLELLVAVGPDVFQAHQEDTERYVLTNLNIGAELLRDPSLGAQFRVHLVKMVILTEPEGAPNITANLTSSLLSVCGWSQTINPEDDTDPGHADLVLYITRFDLELPDGNRQVRGVTQLGGACSPTWSCLITEDTGFDLGVTIAHEIGHSFGLEHDGAPGSGCGPSGHVMASDGAAPRAGLAWSPCSRRQLLSLLSAGRARCVWDPPRPQPGSAGHPPDAQPG…
16428330;139;1;2005;147-154;Analysis-on-the-molecular-species-and-concentration-of-circulating-ADAMTS13-in-Blood.;Soejima-K	#NAME?	#NAME?	#NAME?	-Nozaki-C	-Nakagaki-T.;ADAMTS13-is-the-metalloprotease-responsible-for-the-proteolytic-degradation-of-von-Willebrand-factor-(VWF).-A-severe-deficiency-of-this-VWF-cleaving-protease-activity-causes-thrombotic-thrombocytopenic-purpura.-This-protease	#NAME?	427-amino-acid-residues	#NAME?	#NAME?	#NAME?	#NAME?	#NAME?	#NAME?	#NAME?	#NAME?	#NAME?	#NAME?	#NAME?	#NAME?	#NAME?	#NAME?	#NAME?	#NAME?	#NAME?	#NAME?	#NAME?	-and-estimated-the-plasma-concentration-of-ADAMTS13-by-enzyme-linked-immunosorbent-assay.-These-studies-indicated-that-the-major-fraction-of-ADAMTS13-in-blood-plasma-consisted-of-the-full-length-form.-The-concentration-of-ADAMTS13-in-normal-plasma-was-approximately-0.5-1-microg/ml.;;----ADAM-Proteins/blood*	#NAME?	#NAME?	#NAME?	#NAME?	#NAME?	#NAME?	#NAME?	#NAME?	#NAME?	----Neutralization-Tests;Jan;;J.Biochem;;e017;CTYRWHVGTWMECSVSCGDGIQRRRDTCLGPQAQAPVPADFCQHLPKPVTVRGCWAGPCV;"1072;1131";linear;WT1135X;Metalloproteinase;Human-ADAMTS13;;Homo-sapiens;Q76LX8;blood;mus-musculus;"	mutant-expresion-plasmids	Western-blot	ELISA""";synthetic-peptide;IgG;monoclonal;WH63-1;Homo-sapiens;none;none;no;3.4.24.87;Q76LX8;no;MHQRHPRARCPPLCVAGILACGFLLGCWGPSHFQQSCLQALEPQAVSSYLSPGAPLKGRPPSPGFQRQRQRQRRAAGGILHLELLVAVGPDVFQAHQEDTERYVLTNLNIGAELLRDPSLGAQFRVHLVKMVILTEPEGAPNITANLTSSLLSVCGWSQTINPEDDTDPGHADLVLYITRFDLELPDGNRQVRGVTQLGGACSPTWSCLITEDTGFDLGVTIAHEIGHSFGLEHDGAPGSGCGPSGHVMASDGAAPRAGLAWSPCSRRQLLSLLSAGRARCVWDPPRPQPGSAGHPPDAQPGLY…
16428330;139;1;2005;147-154;Analysis-on-the-molecular-species-and-concentration-of-circulating-ADAMTS13-in-Blood.;Soejima-K	#NAME?	#NAME?	#NAME?	-Nozaki-C	-Nakagaki-T.;ADAMTS13-is-the-metalloprotease-responsible-for-the-proteolytic-degradation-of-von-Willebrand-factor-(VWF).-A-severe-deficiency-of-this-VWF-cleaving-protease-activity-causes-thrombotic-thrombocytopenic-purpura.-This-protease	#NAME?	427-amino-acid-residues	#NAME?	#NAME?	#NAME?	#NAME?	#NAME?	#NAME?	#NAME?	#NAME?	#NAME?	#NAME?	#NAME?	#NAME?	#NAME?	#NAME?	#NAME?	#NAME?	#NAME?	#NAME?	#NAME?	-and-estimated-the-plasma-concentration-of-ADAMTS13-by-enzyme-linked-immunosorbent-assay.-These-studies-indicated-that-the-major-fraction-of-ADAMTS13-in-blood-plasma-consisted-of-the-full-length-form.-The-concentration-of-ADAMTS13-in-normal-plasma-was-approximately-0.5-1-microg/ml.;;----ADAM-Proteins/blood*	#NAME?	#NAME?	#NAME?	#NAME?	#NAME?	#NAME?	#NAME?	#NAME?	#NAME?	----Neutralization-Tests;Jan;;J.Biochem;;e018;CPPRWKVMSLGPCSASCGLGTARRSVACVQLDQGQDVEVDEAACAALVRPEASVPCL;"1012;1068";linear;W1016X;Metalloproteinase;Human-ADAMTS13;;Homo-sapiens;Q76LX8;blood;mus-musculus;"	mutant-expresion-plasmids	Western-blot	ELISA""";synthetic-peptide;IgG;monoclonal;WH63-1;Homo-sapiens;none;none;no;3.4.24.87;Q76LX8;no;MHQRHPRARCPPLCVAGILACGFLLGCWGPSHFQQSCLQALEPQAVSSYLSPGAPLKGRPPSPGFQRQRQRQRRAAGGILHLELLVAVGPDVFQAHQEDTERYVLTNLNIGAELLRDPSLGAQFRVHLVKMVILTEPEGAPNITANLTSSLLSVCGWSQTINPEDDTDPGHADLVLYITRFDLELPDGNRQVRGVTQLGGACSPTWSCLITEDTGFDLGVTIAHEIGHSFGLEHDGAPGSGCGPSGHVMASDGAAPRAGLAWSPCSRRQLLSLLSAGRARCVWDPPRPQPGSAGHPPDAQPGLY…
16428330;139;1;2005;147-154;Analysis-on-the-molecular-species-and-concentration-of-circulating-ADAMTS13-in-Blood.;Soejima-K	#NAME?	#NAME?	#NAME?	-Nozaki-C	-Nakagaki-T.;ADAMTS13-is-the-metalloprotease-responsible-for-the-proteolytic-degradation-of-von-Willebrand-factor-(VWF).-A-severe-deficiency-of-this-VWF-cleaving-protease-activity-causes-thrombotic-thrombocytopenic-purpura.-This-protease	#NAME?	427-amino-acid-residues	#NAME?	#NAME?	#NAME?	#NAME?	#NAME?	#NAME?	#NAME?	#NAME?	#NAME?	#NAME?	#NAME?	#NAME?	#NAME?	#NAME?	#NAME?	#NAME?	#NAME?	#NAME?	#NAME?	-and-estimated-the-plasma-concentration-of-ADAMTS13-by-enzyme-linked-immunosorbent-assay.-These-studies-indicated-that-the-major-fraction-of-ADAMTS13-in-blood-plasma-consisted-of-the-full-length-form.-The-concentration-of-ADAMTS13-in-normal-plasma-was-approximately-0.5-1-microg/ml.;;----ADAM-Proteins/blood*	#NAME?	#NAME?	#NAME?	#NAME?	#NAME?	#NAME?	#NAME?	#NAME?	#NAME?	----Neutralization-Tests;Jan;;J.Biochem;;e019;CPARWQYKLAACSVSCGRGVVRRILYCARAHGEDDGEEILLDTQCQGLPRPEPQEACSLEP;"951;1011";linear;W897X;Metalloproteinase;Human-ADAMTS13;;Homo-sapiens;Q76LX8;blood;mus-musculus;"	mutant-expresion-plasmids	Western-blot	ELISA""";synthetic-peptide;IgG;monoclonal;WH2-1-1;Homo-sapiens;none;none;no;3.4.24.87;Q76LX8;no;MHQRHPRARCPPLCVAGILACGFLLGCWGPSHFQQSCLQALEPQAVSSYLSPGAPLKGRPPSPGFQRQRQRQRRAAGGILHLELLVAVGPDVFQAHQEDTERYVLTNLNIGAELLRDPSLGAQFRVHLVKMVILTEPEGAPNITANLTSSLLSVCGWSQTINPEDDTDPGHADLVLYITRFDLELPDGNRQVRGVTQLGGACSPTWSCLITEDTGFDLGVTIAHEIGHSFGLEHDGAPGSGCGPSGHVMASDGAAPRAGLAWSPCSRRQLLSLLSAGRARCVWDPPRPQPGSAGHPPDAQPGL…
16428330;139;1;2005;147-154;Analysis-on-the-molecular-species-and-concentration-of-circulating-ADAMTS13-in-Blood.;Soejima-K	#NAME?	#NAME?	#NAME?	-Nozaki-C	-Nakagaki-T.;ADAMTS13-is-the-metalloprotease-responsible-for-the-proteolytic-degradation-of-von-Willebrand-factor-(VWF).-A-severe-deficiency-of-this-VWF-cleaving-protease-activity-causes-thrombotic-thrombocytopenic-purpura.-This-protease	#NAME?	427-amino-acid-residues	#NAME?	#NAME?	#NAME?	#NAME?	#NAME?	#NAME?	#NAME?	#NAME?	#NAME?	#NAME?	#NAME?	#NAME?	#NAME?	#NAME?	#NAME?	#NAME?	#NAME?	#NAME?	#NAME?	-and-estimated-the-plasma-concentration-of-ADAMTS13-by-enzyme-linked-immunosorbent-assay.-These-studies-indicated-that-the-major-fraction-of-ADAMTS13-in-blood-plasma-consisted-of-the-full-length-form.-The-concentration-of-ADAMTS13-in-normal-plasma-was-approximately-0.5-1-microg/ml.;;----ADAM-Proteins/blood*	#NAME?	#NAME?	#NAME?	#NAME?	#NAME?	#NAME?	#NAME?	#NAME?	#NAME?	----Neutralization-Tests;Jan;;J.Biochem;;e020;VWTPAAGSCSVSCGRGLMELRFLCMDSALRVPVQEELCGLASKPGSRREVCQAVP;"896;950";linear;W808X;Metalloproteinase;Human-ADAMTS13;;Homo-sapiens;Q76LX8;blood;mus-musculus;"	mutant-expresion-plasmids	Western-blot	ELISA""";synthetic-peptide;IgG;monoclonal;WH2-1-1;Homo-sapiens;none;none;no;3.4.24.87;Q76LX8;no;MHQRHPRARCPPLCVAGILACGFLLGCWGPSHFQQSCLQALEPQAVSSYLSPGAPLKGRPPSPGFQRQRQRQRRAAGGILHLELLVAVGPDVFQAHQEDTERYVLTNLNIGAELLRDPSLGAQFRVHLVKMVILTEPEGAPNITANLTSSLLSVCGWSQTINPEDDTDPGHADLVLYITRFDLELPDGNRQVRGVTQLGGACSPTWSCLITEDTGFDLGVTIAHEIGHSFGLEHDGAPGSGCGPSGHVMASDGAAPRAGLAWSPCSRRQLLSLLSAGRARCVWDPPRPQPGSAGHPPDAQPGL…
16428330;139;1;2005;147-154;Analysis-on-the-molecular-species-and-concentration-of-circulating-ADAMTS13-in-Blood.;Soejima-K	#NAME?	#NAME?	#NAME?	-Nozaki-C	-Nakagaki-T.;ADAMTS13-is-the-metalloprotease-responsible-for-the-proteolytic-degradation-of-von-Willebrand-factor-(VWF).-A-severe-deficiency-of-this-VWF-cleaving-protease-activity-causes-thrombotic-thrombocytopenic-purpura.-This-protease	#NAME?	427-amino-acid-residues	#NAME?	#NAME?	#NAME?	#NAME?	#NAME?	#NAME?	#NAME?	#NAME?	#NAME?	#NAME?	#NAME?	#NAME?	#NAME?	#NAME?	#NAME?	#NAME?	#NAME?	#NAME?	#NAME?	-and-estimated-the-plasma-concentration-of-ADAMTS13-by-enzyme-linked-immunosorbent-assay.-These-studies-indicated-that-the-major-fraction-of-ADAMTS13-in-blood-plasma-consisted-of-the-full-length-form.-The-concentration-of-ADAMTS13-in-normal-plasma-was-approximately-0.5-1-microg/ml.;;----ADAM-Proteins/blood*	#NAME?	#NAME?	#NAME?	#NAME?	#NAME?	#NAME?	#NAME?	#NAME?	#NAME?	----Neutralization-Tests;Jan;;J.Biochem;;e021;WEVSEPSSCTSAGGAGLALENETCVPGADGLEAPVTEGPGSVDEKLPAPEPC;"808;859";linear;W746X;Metalloproteinase;Human-ADAMTS13;;Homo-sapiens;Q76LX8;blood;mus-musculus;"	mutant-expresion-plasmids	Western-blot	ELISA""";synthetic-peptide;IgG;monoclonal;WH2-11-1;Homo-sapiens;none;none;no;3.4.24.87;Q76LX8;no;MHQRHPRARCPPLCVAGILACGFLLGCWGPSHFQQSCLQALEPQAVSSYLSPGAPLKGRPPSPGFQRQRQRQRRAAGGILHLELLVAVGPDVFQAHQEDTERYVLTNLNIGAELLRDPSLGAQFRVHLVKMVILTEPEGAPNITANLTSSLLSVCGWSQTINPEDDTDPGHADLVLYITRFDLELPDGNRQVRGVTQLGGACSPTWSCLITEDTGFDLGVTIAHEIGHSFGLEHDGAPGSGCGPSGHVMASDGAAPRAGLAWSPCSRRQLLSLLSAGRARCVWDPPRPQPGSAGHPPDAQPG…
16428330;139;1;2005;147-154;Analysis-on-the-molecular-species-and-concentration-of-circulating-ADAMTS13-in-Blood.;Soejima-K	#NAME?	#NAME?	#NAME?	-Nozaki-C	-Nakagaki-T.;ADAMTS13-is-the-metalloprotease-responsible-for-the-proteolytic-degradation-of-von-Willebrand-factor-(VWF).-A-severe-deficiency-of-this-VWF-cleaving-protease-activity-causes-thrombotic-thrombocytopenic-purpura.-This-protease	#NAME?	427-amino-acid-residues	#NAME?	#NAME?	#NAME?	#NAME?	#NAME?	#NAME?	#NAME?	#NAME?	#NAME?	#NAME?	#NAME?	#NAME?	#NAME?	#NAME?	#NAME?	#NAME?	#NAME?	#NAME?	#NAME?	-and-estimated-the-plasma-concentration-of-ADAMTS13-by-enzyme-linked-immunosorbent-assay.-These-studies-indicated-that-the-major-fraction-of-ADAMTS13-in-blood-plasma-consisted-of-the-full-length-form.-The-concentration-of-ADAMTS13-in-normal-plasma-was-approximately-0.5-1-microg/ml.;;----ADAM-Proteins/blood*	#NAME?	#NAME?	#NAME?	#NAME?	#NAME?	#NAME?	#NAME?	#NAME?	#NAME?	----Neutralization-Tests;Jan;;J.Biochem;;e022;CPPYWAVGDFGPCSASCGGGLRERPVRCVEAQGSLLKTLPPARCRAGAQQPAVALETCNPQPCP;"742;805";linear;W688X;Metalloproteinase;Human-ADAMTS13;;Homo-sapiens;Q76LX8;blood;mus-musculus;"	mutant-expresion-plasmids	Western-blot	ELISA""";synthetic-peptide;IgG;monoclonal;WH10;Homo-sapiens;none;none;no;3.4.24.87;Q76LX8;no;MHQRHPRARCPPLCVAGILACGFLLGCWGPSHFQQSCLQALEPQAVSSYLSPGAPLKGRPPSPGFQRQRQRQRRAAGGILHLELLVAVGPDVFQAHQEDTERYVLTNLNIGAELLRDPSLGAQFRVHLVKMVILTEPEGAPNITANLTSSLLSVCGWSQTINPEDDTDPGHADLVLYITRFDLELPDGNRQVRGVTQLGGACSPTWSCLITEDTGFDLGVTIAHEIGHSFGLEHDGAPGSGCGPSGHVMASDGAAPRAGLAWSPCSRRQLLSLLSAGRARCVWDPPRPQPGSAGHPPDAQPGLYYS…
16428330;139;1;2005;147-154;Analysis-on-the-molecular-species-and-concentration-of-circulating-ADAMTS13-in-Blood.;Soejima-K	#NAME?	#NAME?	#NAME?	-Nozaki-C	-Nakagaki-T.;ADAMTS13-is-the-metalloprotease-responsible-for-the-proteolytic-degradation-of-von-Willebrand-factor-(VWF).-A-severe-deficiency-of-this-VWF-cleaving-protease-activity-causes-thrombotic-thrombocytopenic-purpura.-This-protease	#NAME?	427-amino-acid-residues	#NAME?	#NAME?	#NAME?	#NAME?	#NAME?	#NAME?	#NAME?	#NAME?	#NAME?	#NAME?	#NAME?	#NAME?	#NAME?	#NAME?	#NAME?	#NAME?	#NAME?	#NAME?	#NAME?	-and-estimated-the-plasma-concentration-of-ADAMTS13-by-enzyme-linked-immunosorbent-assay.-These-studies-indicated-that-the-major-fraction-of-ADAMTS13-in-blood-plasma-consisted-of-the-full-length-form.-The-concentration-of-ADAMTS13-in-normal-plasma-was-approximately-0.5-1-microg/ml.;;----ADAM-Proteins/blood*	#NAME?	#NAME?	#NAME?	#NAME?	#NAME?	#NAME?	#NAME?	#NAME?	#NAME?	----Neutralization-Tests;Jan;;J.Biochem;;e023;QPGLYYSANEQCRVAFGPKAVACTFAREHLDMCQALSCHTDPLDQSSCSRLLVPLLDGTECGVEKWCSKGRCRSL;300-374;linear;Q449X;Metalloproteinase;Human-ADAMTS13;;Homo-sapiens;Q76LX8;blood;mus-musculus;"	mutant-expresion-plasmids	Western-blot	ELISA""";synthetic-peptide;IgG;monoclonal;W688X6-1;Homo-sapiens;Hidrolysis-;synthetic-substrate-;no;3.4.24.87;Q76LX8;no;MHQRHPRARCPPLCVAGILACGFLLGCWGPSHFQQSCLQALEPQAVSSYLSPGAPLKGRPPSPGFQRQRQRQRRAAGGILHLELLVAVGPDVFQAHQEDTERYVLTNLNIGAELLRDPSLGAQFRVHLVKMVILTEPEGAPNITANLTSSLLSVCGWSQTINPEDDTDPGHADLVLYITRFDLELPDGNRQVRGVTQLGGACSPTWSCLITEDTGFDLGVTIAHEIGHSFGLEHDGAPGSGCGPSGHVMASDGAAPRAGLAWSPCSRRQLLSLLSAGRA…
16428330;139;1;2005;147-154;Analysis-on-the-molecular-species-and-concentration-of-circulating-ADAMTS13-in-Blood.;Soejima-K	#NAME?	#NAME?	#NAME?	-Nozaki-C	-Nakagaki-T.;ADAMTS13-is-the-metalloprotease-responsible-for-the-proteolytic-degradation-of-von-Willebrand-factor-(VWF).-A-severe-deficiency-of-this-VWF-cleaving-protease-activity-causes-thrombotic-thrombocytopenic-purpura.-This-protease	#NAME?	427-amino-acid-residues	#NAME?	#NAME?	#NAME?	#NAME?	#NAME?	#NAME?	#NAME?	#NAME?	#NAME?	#NAME?	#NAME?	#NAME?	#NAME?	#NAME?	#NAME?	#NAME?	#NAME?	#NAME?	#NAME?	-and-estimated-the-plasma-concentration-of-ADAMTS13-by-enzyme-linked-immunosorbent-assay.-These-studies-indicated-that-the-major-fraction-of-ADAMTS13-in-blood-plasma-consisted-of-the-full-length-form.-The-concentration-of-ADAMTS13-in-normal-plasma-was-approximately-0.5-1-microg/ml.;;----ADAM-Proteins/blood*	#NAME?	#NAME?	#NAME?	#NAME?	#NAME?	#NAME?	#NAME?	#NAME?	#NAME?	----Neutralization-Tests;Jan;;J.Biochem;;e024;RPQPGSAGHPPDAQPGLYYSANEQCRVAFGPKAVACTFAREHLDMCQALSCHTDPLDQSSCSRLLVPLLDGTECGVEKWCSKGRCRSLVELTPIAAV;"287;383";linear;W397X;Metalloproteinase;Human-ADAMTS13;;Homo-sapiens;Q76LX8;blood;mus-musculus;"	mutant-expresion-plasmids	Western-blot	ELISA""";synthetic-peptide;IgG;monoclonal;WH2-22-1A;Homo-sapiens;Hidrolysis-;synthetic-substrate-;no;3.4.24.87;Q76LX8;no;MHQRHPRARCPPLCVAGILACGFLLGCWGPSHFQQSCLQALEPQAVSSYLSPGAPLKGRPPSPGFQRQRQRQRRAAGGILHLELLVAVGPDVFQAHQEDTERYVLTNLNIGAELLRDPSLGAQFRVHLVKMVILTEPEGAPNITANLTSSLLSVCGWSQTINPEDDTDPGHADLVLYITRFDLELPDGNRQVRGVTQLGGACSPTWSCLITEDTGFDLGVTIAHEIGHSFGLEHDGAPGSGCGPSGHVMASDGAAPRAGLAWSPCSRRQLLSLLSAGR…
16737347;3;6;2006;e184;Bioinformatics-and-multiepitope-DNA-immunization-to-design-rational-snake-antivenom.;Wagstaff-SC	#NAME?	#NAME?	-Papaspyridis-C	-Harrison-RA.;BACKGROUND:Snake-venom-is-a-potentially-lethal-and-complex-mixture-of-hundreds-of-functionally-diverse-proteins-that-are-difficult-to-purify-and-hence-difficult-to-characterize.-These-difficulties-have-inhibited-the-development-of-toxin-targeted-therapy	#NAME?	#NAME?	#NAME?	#NAME?	#NAME?	-we-identified-seven-epitopes-that-we-predicted-would-be-represented-in-all-isomers-of-this-multimeric-toxin-and-that-we-engineered-into-a-single-synthetic-multiepitope-DNA-immunogen-(epitope-string).-We-compared-the-specificity-and-toxin-neutralizing-efficacy-of-antiserum-raised-against-the-string-to-antisera-raised-against-a-single-SVMP-toxin-(or-domains)-or-antiserum-raised-by-conventional-(wh…	#NAME?	#NAME?	#NAME?	#NAME?	#NAME?	#NAME?	#NAME?	-and-poorly-characterized-such-as-those-generated-by-hypermutation-or-antigenic-variation.;;----Amino-Acid-Sequence	#NAME?	#NAME?	----Antivenins/immunology*	#NAME?	#NAME?	----Computational-Biology*	#NAME?	#NAME?	#NAME?	----Drug-Design*	#NAME?	#NAME?	#NAME?	#NAME?	#NAME?	#NAME?	#NAME?	#NAME?	#NAME?	#NAME?	#NAME?	----Metalloproteases/immunology*	#NAME?	#NAME?	#NAME?	#NAME?	#NAME?	#NAME?	#NAME?	#NAME?	#NAME?
16737347;3;6;2006;e184;Bioinformatics-and-multiepitope-DNA-immunization-to-design-rational-snake-antivenom.;Wagstaff-SC	#NAME?	#NAME?	-Papaspyridis-C	-Harrison-RA.;BACKGROUND:Snake-venom-is-a-potentially-lethal-and-complex-mixture-of-hundreds-of-functionally-diverse-proteins-that-are-difficult-to-purify-and-hence-difficult-to-characterize.-These-difficulties-have-inhibited-the-development-of-toxin-targeted-therapy	#NAME?	#NAME?	#NAME?	#NAME?	#NAME?	-we-identified-seven-epitopes-that-we-predicted-would-be-represented-in-all-isomers-of-this-multimeric-toxin-and-that-we-engineered-into-a-single-synthetic-multiepitope-DNA-immunogen-(epitope-string).-We-compared-the-specificity-and-toxin-neutralizing-efficacy-of-antiserum-raised-against-the-string-to-antisera-raised-against-a-single-SVMP-toxin-(or-domains)-or-antiserum-raised-by-conventional-(wh…	#NAME?	#NAME?	#NAME?	#NAME?	#NAME?	#NAME?	#NAME?	-and-poorly-characterized-such-as-those-generated-by-hypermutation-or-antigenic-variation.;;----Amino-Acid-Sequence	#NAME?	#NAME?	----Antivenins/immunology*	#NAME?	#NAME?	----Computational-Biology*	#NAME?	#NAME?	#NAME?	----Drug-Design*	#NAME?	#NAME?	#NAME?	#NAME?	#NAME?	#NAME?	#NAME?	#NAME?	#NAME?	#NAME?	#NAME?	----Metalloproteases/immunology*	#NAME?	#NAME?	#NAME?	#NAME?	#NAME?	#NAME?	#NAME?	#NAME?	#NAME?
16737347;3;6;2006;e184;Bioinformatics-and-multiepitope-DNA-immunization-to-design-rational-snake-antivenom.;Wagstaff-SC	#NAME?	#NAME?	-Papaspyridis-C	-Harrison-RA.;BACKGROUND:Snake-venom-is-a-potentially-lethal-and-complex-mixture-of-hundreds-of-functionally-diverse-proteins-that-are-difficult-to-purify-and-hence-difficult-to-characterize.-These-difficulties-have-inhibited-the-development-of-toxin-targeted-therapy	#NAME?	#NAME?	#NAME?	#NAME?	#NAME?	-we-identified-seven-epitopes-that-we-predicted-would-be-represented-in-all-isomers-of-this-multimeric-toxin-and-that-we-engineered-into-a-single-synthetic-multiepitope-DNA-immunogen-(epitope-string).-We-compared-the-specificity-and-toxin-neutralizing-efficacy-of-antiserum-raised-against-the-string-to-antisera-raised-against-a-single-SVMP-toxin-(or-domains)-or-antiserum-raised-by-conventional-(wh…	#NAME?	#NAME?	#NAME?	#NAME?	#NAME?	#NAME?	#NAME?	-and-poorly-characterized-such-as-those-generated-by-hypermutation-or-antigenic-variation.;;----Amino-Acid-Sequence	#NAME?	#NAME?	----Antivenins/immunology*	#NAME?	#NAME?	----Computational-Biology*	#NAME?	#NAME?	#NAME?	----Drug-Design*	#NAME?	#NAME?	#NAME?	#NAME?	#NAME?	#NAME?	#NAME?	#NAME?	#NAME?	#NAME?	#NAME?	----Metalloproteases/immunology*	#NAME?	#NAME?	#NAME?	#NAME?	#NAME?	#NAME?	#NAME?	#NAME?	#NAME?
16737347;3;6;2006;e184;Bioinformatics-and-multiepitope-DNA-immunization-to-design-rational-snake-antivenom.;Wagstaff-SC	#NAME?	#NAME?	-Papaspyridis-C	-Harrison-RA.;BACKGROUND:Snake-venom-is-a-potentially-lethal-and-complex-mixture-of-hundreds-of-functionally-diverse-proteins-that-are-difficult-to-purify-and-hence-difficult-to-characterize.-These-difficulties-have-inhibited-the-development-of-toxin-targeted-therapy	#NAME?	#NAME?	#NAME?	#NAME?	#NAME?	-we-identified-seven-epitopes-that-we-predicted-would-be-represented-in-all-isomers-of-this-multimeric-toxin-and-that-we-engineered-into-a-single-synthetic-multiepitope-DNA-immunogen-(epitope-string).-We-compared-the-specificity-and-toxin-neutralizing-efficacy-of-antiserum-raised-against-the-string-to-antisera-raised-against-a-single-SVMP-toxin-(or-domains)-or-antiserum-raised-by-conventional-(wh…	#NAME?	#NAME?	#NAME?	#NAME?	#NAME?	#NAME?	#NAME?	-and-poorly-characterized-such-as-those-generated-by-hypermutation-or-antigenic-variation.;;----Amino-Acid-Sequence	#NAME?	#NAME?	----Antivenins/immunology*	#NAME?	#NAME?	----Computational-Biology*	#NAME?	#NAME?	#NAME?	----Drug-Design*	#NAME?	#NAME?	#NAME?	#NAME?	#NAME?	#NAME?	#NAME?	#NAME?	#NAME?	#NAME?	#NAME?	----Metalloproteases/immunology*	#NAME?	#NAME?	#NAME?	#NAME?	#NAME?	#NAME?	#NAME?	#NAME?	#NAME?
16737347;3;6;2006;e184;Bioinformatics-and-multiepitope-DNA-immunization-to-design-rational-snake-antivenom.;Wagstaff-SC	#NAME?	#NAME?	-Papaspyridis-C	-Harrison-RA.;BACKGROUND:Snake-venom-is-a-potentially-lethal-and-complex-mixture-of-hundreds-of-functionally-diverse-proteins-that-are-difficult-to-purify-and-hence-difficult-to-characterize.-These-difficulties-have-inhibited-the-development-of-toxin-targeted-therapy	#NAME?	#NAME?	#NAME?	#NAME?	#NAME?	-we-identified-seven-epitopes-that-we-predicted-would-be-represented-in-all-isomers-of-this-multimeric-toxin-and-that-we-engineered-into-a-single-synthetic-multiepitope-DNA-immunogen-(epitope-string).-We-compared-the-specificity-and-toxin-neutralizing-efficacy-of-antiserum-raised-against-the-string-to-antisera-raised-against-a-single-SVMP-toxin-(or-domains)-or-antiserum-raised-by-conventional-(wh…	#NAME?	#NAME?	#NAME?	#NAME?	#NAME?	#NAME?	#NAME?	-and-poorly-characterized-such-as-those-generated-by-hypermutation-or-antigenic-variation.;;----Amino-Acid-Sequence	#NAME?	#NAME?	----Antivenins/immunology*	#NAME?	#NAME?	----Computational-Biology*	#NAME?	#NAME?	#NAME?	----Drug-Design*	#NAME?	#NAME?	#NAME?	#NAME?	#NAME?	#NAME?	#NAME?	#NAME?	#NAME?	#NAME?	#NAME?	----Metalloproteases/immunology*	#NAME?	#NAME?	#NAME?	#NAME?	#NAME?	#NAME?	#NAME?	#NAME?	#NAME?
16737347;3;6;2006;e184;Bioinformatics-and-multiepitope-DNA-immunization-to-design-rational-snake-antivenom.;Wagstaff-SC	#NAME?	#NAME?	-Papaspyridis-C	-Harrison-RA.;BACKGROUND:Snake-venom-is-a-potentially-lethal-and-complex-mixture-of-hundreds-of-functionally-diverse-proteins-that-are-difficult-to-purify-and-hence-difficult-to-characterize.-These-difficulties-have-inhibited-the-development-of-toxin-targeted-therapy	#NAME?	#NAME?	#NAME?	#NAME?	#NAME?	-we-identified-seven-epitopes-that-we-predicted-would-be-represented-in-all-isomers-of-this-multimeric-toxin-and-that-we-engineered-into-a-single-synthetic-multiepitope-DNA-immunogen-(epitope-string).-We-compared-the-specificity-and-toxin-neutralizing-efficacy-of-antiserum-raised-against-the-string-to-antisera-raised-against-a-single-SVMP-toxin-(or-domains)-or-antiserum-raised-by-conventional-(wh…	#NAME?	#NAME?	#NAME?	#NAME?	#NAME?	#NAME?	#NAME?	-and-poorly-characterized-such-as-those-generated-by-hypermutation-or-antigenic-variation.;;----Amino-Acid-Sequence	#NAME?	#NAME?	----Antivenins/immunology*	#NAME?	#NAME?	----Computational-Biology*	#NAME?	#NAME?	#NAME?	----Drug-Design*	#NAME?	#NAME?	#NAME?	#NAME?	#NAME?	#NAME?	#NAME?	#NAME?	#NAME?	#NAME?	#NAME?	----Metalloproteases/immunology*	#NAME?	#NAME?	#NAME?	#NAME?	#NAME?	#NAME?	#NAME?	#NAME?	#NAME?
16737347;3;6;2006;e184;Bioinformatics-and-multiepitope-DNA-immunization-to-design-rational-snake-antivenom.;Wagstaff-SC	#NAME?	#NAME?	-Papaspyridis-C	-Harrison-RA.;BACKGROUND:Snake-venom-is-a-potentially-lethal-and-complex-mixture-of-hundreds-of-functionally-diverse-proteins-that-are-difficult-to-purify-and-hence-difficult-to-characterize.-These-difficulties-have-inhibited-the-development-of-toxin-targeted-therapy	#NAME?	#NAME?	#NAME?	#NAME?	#NAME?	-we-identified-seven-epitopes-that-we-predicted-would-be-represented-in-all-isomers-of-this-multimeric-toxin-and-that-we-engineered-into-a-single-synthetic-multiepitope-DNA-immunogen-(epitope-string).-We-compared-the-specificity-and-toxin-neutralizing-efficacy-of-antiserum-raised-against-the-string-to-antisera-raised-against-a-single-SVMP-toxin-(or-domains)-or-antiserum-raised-by-conventional-(wh…	#NAME?	#NAME?	#NAME?	#NAME?	#NAME?	#NAME?	#NAME?	-and-poorly-characterized-such-as-those-generated-by-hypermutation-or-antigenic-variation.;;----Amino-Acid-Sequence	#NAME?	#NAME?	----Antivenins/immunology*	#NAME?	#NAME?	----Computational-Biology*	#NAME?	#NAME?	#NAME?	----Drug-Design*	#NAME?	#NAME?	#NAME?	#NAME?	#NAME?	#NAME?	#NAME?	#NAME?	#NAME?	#NAME?	#NAME?	----Metalloproteases/immunology*	#NAME?	#NAME?	#NAME?	#NAME?	#NAME?	#NAME?	#NAME?	#NAME?	#NAME?
19084031;53;2;2009;254-261;Peptide-mimicking-antigenic-and-immunogenic-epitope-of-neuwiedase-from-Bothrops-neuwiedi-snake-venom.;Cardoso-R	#NAME?	#NAME?	#NAME?	#NAME?	#NAME?	#NAME?	-Goulart-LR.;Peptides-derived-from-a-phage-display-library-may-mimic-essential-features-of-epitopes-(mimotopes)	#NAME?	#NAME?	#NAME?	#NAME?	-plaque-reduction-and-Western-blot-assays.-Their-immunogenicity-was-demonstrated-by-immunization-of-BALB/c-mice-and-ELISA-tests.-The-NEU-toxin-is-an-important-antigen-that-has-many-common-structural-regions-to-several-toxic-venom-metalloproteinases	#NAME?	-thus-demonstrating-the-potential-application-of-these-NEU-mimotopes-as-possible-antigen-components-that-are-toxicity-free.;;----Amino-Acid-Sequence	#NAME?	#NAME?	----Bothrops/physiology*	#NAME?	----Crotalid-Venoms/enzymology*	#NAME?	----Epitopes/chemistry*	#NAME?	----Epitopes/immunology*	#NAME?	----Metalloendopeptidases/metabolism*	#NAME?	#NAME?	#NAME?	#NAME?	#NAME?	#NAME?	#NAME?	#NAME?	#NAME?	----Viper-Venoms/metabolism*;;;toxicon;HNLGMEHDGKDXL;e032;HNLGMEHDGKDCL;"148;160";linear;;metalloproteinase;neuwiedase;;Bothrops-neuwiedi;Q9I9R4;venom;Mus-musculus-BALB/c;"	phage-display	dot-blot	#NAME?	-western-blot""";mimotope;Unknown;Polyclonal;NPAS;Bothropd-neuwiedi;plaque-reduction82%;neuwiedase;no;EC3.4.24;Q9I9R4;no;QQRFFPQRYIELVIVADRRMYTKYNSDSNKIRTRVHELVNTVNGFFRSMNVDASLANLEVWSKKDLIKVEKDSSKTLTSFGEWRERDLLRRKSHDNAQLLTAIDFNGNTIGRAYLGSMCNPKRSVGIVQDHSPINLLVGVTMAHELGHNLGMEHDGKDCLCGASLCIMSPGLTDGPSYEFSDCSKDYYQTFLTNHNPQ;Metalloendopeptidase;SVMP-I;yes
19084031;53;2;2009;254-261;Peptide-mimicking-antigenic-and-immunogenic-epitope-of-neuwiedase-from-Bothrops-neuwiedi-snake-venom.;Cardoso-R	#NAME?	#NAME?	#NAME?	#NAME?	#NAME?	#NAME?	-Goulart-LR.;Peptides-derived-from-a-phage-display-library-may-mimic-essential-features-of-epitopes-(mimotopes)	#NAME?	#NAME?	#NAME?	#NAME?	-plaque-reduction-and-Western-blot-assays.-Their-immunogenicity-was-demonstrated-by-immunization-of-BALB/c-mice-and-ELISA-tests.-The-NEU-toxin-is-an-important-antigen-that-has-many-common-structural-regions-to-several-toxic-venom-metalloproteinases	#NAME?	-thus-demonstrating-the-potential-application-of-these-NEU-mimotopes-as-possible-antigen-components-that-are-toxicity-free.;;----Amino-Acid-Sequence	#NAME?	#NAME?	----Bothrops/physiology*	#NAME?	----Crotalid-Venoms/enzymology*	#NAME?	----Epitopes/chemistry*	#NAME?	----Epitopes/immunology*	#NAME?	----Metalloendopeptidases/metabolism*	#NAME?	#NAME?	#NAME?	#NAME?	#NAME?	#NAME?	#NAME?	#NAME?	#NAME?	----Viper-Venoms/metabolism*;;;toxicon;NTXNGFFRSXN;e033;NTVNGFFRSMN;"40;50";linear;;metalloproteinase;neuwiedase;;Bothrops-neuwiedi;Q9I9R4;venom;Mus-musculus-BALB/c;"	phage-display	dot-blot	#NAME?	-western-blot""";mimotope;Unknown;Polyclonal;NPAS;Bothropd-neuwiedi;plaque-reduction82%;neuwiedase;no;EC3.4.24;Q9I9R4;no;QQRFFPQRYIELVIVADRRMYTKYNSDSNKIRTRVHELVNTVNGFFRSMNVDASLANLEVWSKKDLIKVEKDSSKTLTSFGEWRERDLLRRKSHDNAQLLTAIDFNGNTIGRAYLGSMCNPKRSVGIVQDHSPINLLVGVTMAHELGHNLGMEHDGKDCLCGASLCIMSPGLTDGPSYEFSDCSKDYYQTFLTNHNPQ;Metalloendopeptidase;SVMP-I;yes
17014879;48;8;2006;1098-1103;Antibodies-against-synthetic-epitopes-inhibit-the-enzymatic-activity-of-mutalysin-II	-a-metalloproteinase-from-bushmaster-snake-venom.;Ferreira-RN	#NAME?	#NAME?	#NAME?	#NAME?	-Granier-C	-ChÃ¡vez-OlÃ³rtegui-C.;Mutalysin-II-(mut-II)	-a-22.5kDa-zinc-endopeptidase-isolated-from-bushmaster-(Lachesis-muta-muta)-snake-venom	-is-a-direct-acting-fibrin(ogen)olytic-proteinase.-It-induces-monoclonal-and-polyclonal-antibodies-which-efficiently-neutralize-the-hemorrhagic-effect-of-L.-muta-and-several-Bothrops-whole-venoms.-To-characterize-epitopes-of-protective-antibodies-we-have-used-the-Spot-method-of-multiple-peptide-synthesis-to-prepare-64-overlapping-dodecapeptides-frameshifted-by-three-residues	-covering-the-complete-amino-acid-sequence-of-mut-II.-The-rabbit-anti-mut-II-antibodies-binding-pattern-to-peptides-revealed-several-continuous-antigenic-regions:-one-in-the-N-terminal-part	-two-in-the-central-region-and-the-other-in-the-C-terminal-of-mut-II.-By-using-homology-modelling	-a-three-dimensional-model-of-mut-II-was-built-which-showed-that-epitopes-are-surface-exposed.-Anti-peptide-antibodies-were-raised-against-three-peptides-(one-representative-of-each-epitope-region)-covalently-coupled-as-a-mixture-to-keyhole-limpet-hemocyanin.-Purified-IgG-from-the-resulting-anti--peptide-antibodies-cross-reacted-with-mut-II-and-induced-a-dose-dependent-inhibition-of-the-mut-II-ca…	----Antivenins/pharmacology*	#NAME?	----Epitopes/immunology*	#NAME?	#NAME?	----Metalloendopeptidases/antagonists-&-inhibitors*	#NAME?	#NAME?	#NAME?	#NAME?	#NAME?	#NAME?	#NAME?	----Viper-Venoms/antagonists-&-inhibitors*	#NAME?	----Viper-Venoms/immunology;;;toxicon;;e034;SEGPSYEFSDCS;"168;179";linear;C-terminal;Metalloproteinase;Mut-II;Synthetic-peptide;Lachesis-muta-muta;FSQKYIELVVVADHGMFTKYNGNLNTIRTRVHEIVNTLNGFYRSLNILISLTDLEIWSNQDLINVQSAANDTLKTFGEWRERVLLNRISHDNAQLLTAIDLADNTIGIAYTGGMCYPKNSVGIVQDHSPKTLLIAVTMAHELGHNLGMKHDENHCHCSASFCIMPPSISEGPSYEFSDCSKDYYQMFLTKRKPQCILNKP;venom;Oryctolagus-cuniculus-New-Zealand-White;"	homology-modelling	-SPOT-synthesis""	SPOT	blotting	ELISA""";synthetic-peptide;IgG;polyclonal;Un-named;Lachesis-muta-muta;Proteolitic;Mut-II	Lachesis-muta-muta;no;EC3.4.24;P22796;no;FSQKYIELVVVADHGMFTKYNGNLNTIRTRVHEIVNTLNGFYRSLNILISLTDLEIWSNQDLINVQSAANDTLKTFGEWRERVLLNRISHDNAQLLTAIDLADNTIGIAYTGGMCYPKNSVGIVQDHSPKTLLIAVTMAHELGHNLGMKHDENHCHCSASFCIMPPSISEGPSYEFSDCSKDYYQMFLTKRKPQCILNKP;Metalloendopeptidase;SVMP-I;yes
17014879;48;8;2006;1098-1103;Antibodies-against-synthetic-epitopes-inhibit-the-enzymatic-activity-of-mutalysin-II	-a-metalloproteinase-from-bushmaster-snake-venom.;Ferreira-RN	#NAME?	#NAME?	#NAME?	#NAME?	-Granier-C	-ChÃ¡vez-OlÃ³rtegui-C.;Mutalysin-II-(mut-II)	-a-22.5kDa-zinc-endopeptidase-isolated-from-bushmaster-(Lachesis-muta-muta)-snake-venom	-is-a-direct-acting-fibrin(ogen)olytic-proteinase.-It-induces-monoclonal-and-polyclonal-antibodies-which-efficiently-neutralize-the-hemorrhagic-effect-of-L.-muta-and-several-Bothrops-whole-venoms.-To-characterize-epitopes-of-protective-antibodies-we-have-used-the-Spot-method-of-multiple-peptide-synthesis-to-prepare-64-overlapping-dodecapeptides-frameshifted-by-three-residues	-covering-the-complete-amino-acid-sequence-of-mut-II.-The-rabbit-anti-mut-II-antibodies-binding-pattern-to-peptides-revealed-several-continuous-antigenic-regions:-one-in-the-N-terminal-part	-two-in-the-central-region-and-the-other-in-the-C-terminal-of-mut-II.-By-using-homology-modelling	-a-three-dimensional-model-of-mut-II-was-built-which-showed-that-epitopes-are-surface-exposed.-Anti-peptide-antibodies-were-raised-against-three-peptides-(one-representative-of-each-epitope-region)-covalently-coupled-as-a-mixture-to-keyhole-limpet-hemocyanin.-Purified-IgG-from-the-resulting-anti--peptide-antibodies-cross-reacted-with-mut-II-and-induced-a-dose-dependent-inhibition-of-the-mut-II-ca…	----Antivenins/pharmacology*	#NAME?	----Epitopes/immunology*	#NAME?	#NAME?	----Metalloendopeptidases/antagonists-&-inhibitors*	#NAME?	#NAME?	#NAME?	#NAME?	#NAME?	#NAME?	#NAME?	----Viper-Venoms/antagonists-&-inhibitors*	#NAME?	----Viper-Venoms/immunology;;;toxicon;;e035;LKTFGEWRERVL;"73;84";linear;central;Metalloproteinase;Mut-II;Synthetic-peptide;Lachesis-muta-muta;FSQKYIELVVVADHGMFTKYNGNLNTIRTRVHEIVNTLNGFYRSLNILISLTDLEIWSNQDLINVQSAANDTLKTFGEWRERVLLNRISHDNAQLLTAIDLADNTIGIAYTGGMCYPKNSVGIVQDHSPKTLLIAVTMAHELGHNLGMKHDENHCHCSASFCIMPPSISEGPSYEFSDCSKDYYQMFLTKRKPQCILNKP;venom;Oryctolagus-cuniculus-New-Zealand-White;"	homology-modelling	-SPOT-synthesis""	SPOT	blotting	ELISA""";synthetic-peptide;IgG;polyclonal;Un-named;Lachesis-muta-muta;Proteolitic;Mut-II	Lachesis-muta-muta;no;EC3.4.24;P22796;no;FSQKYIELVVVADHGMFTKYNGNLNTIRTRVHEIVNTLNGFYRSLNILISLTDLEIWSNQDLINVQSAANDTLKTFGEWRERVLLNRISHDNAQLLTAIDLADNTIGIAYTGGMCYPKNSVGIVQDHSPKTLLIAVTMAHELGHNLGMKHDENHCHCSASFCIMPPSISEGPSYEFSDCSKDYYQMFLTKRKPQCILNKP;Metalloendopeptidase;SVMP-I;yes
17014879;48;8;2006;1098-1103;Antibodies-against-synthetic-epitopes-inhibit-the-enzymatic-activity-of-mutalysin-II	-a-metalloproteinase-from-bushmaster-snake-venom.;Ferreira-RN	#NAME?	#NAME?	#NAME?	#NAME?	-Granier-C	-ChÃ¡vez-OlÃ³rtegui-C.;Mutalysin-II-(mut-II)	-a-22.5kDa-zinc-endopeptidase-isolated-from-bushmaster-(Lachesis-muta-muta)-snake-venom	-is-a-direct-acting-fibrin(ogen)olytic-proteinase.-It-induces-monoclonal-and-polyclonal-antibodies-which-efficiently-neutralize-the-hemorrhagic-effect-of-L.-muta-and-several-Bothrops-whole-venoms.-To-characterize-epitopes-of-protective-antibodies-we-have-used-the-Spot-method-of-multiple-peptide-synthesis-to-prepare-64-overlapping-dodecapeptides-frameshifted-by-three-residues	-covering-the-complete-amino-acid-sequence-of-mut-II.-The-rabbit-anti-mut-II-antibodies-binding-pattern-to-peptides-revealed-several-continuous-antigenic-regions:-one-in-the-N-terminal-part	-two-in-the-central-region-and-the-other-in-the-C-terminal-of-mut-II.-By-using-homology-modelling	-a-three-dimensional-model-of-mut-II-was-built-which-showed-that-epitopes-are-surface-exposed.-Anti-peptide-antibodies-were-raised-against-three-peptides-(one-representative-of-each-epitope-region)-covalently-coupled-as-a-mixture-to-keyhole-limpet-hemocyanin.-Purified-IgG-from-the-resulting-anti--peptide-antibodies-cross-reacted-with-mut-II-and-induced-a-dose-dependent-inhibition-of-the-mut-II-ca…	----Antivenins/pharmacology*	#NAME?	----Epitopes/immunology*	#NAME?	#NAME?	----Metalloendopeptidases/antagonists-&-inhibitors*	#NAME?	#NAME?	#NAME?	#NAME?	#NAME?	#NAME?	#NAME?	----Viper-Venoms/antagonists-&-inhibitors*	#NAME?	----Viper-Venoms/immunology;;;toxicon;;e036;VVADHGMFTKYN;"10;21";linear;N-terminal;Metalloproteinase;Mut-II;Synthetic-peptide;Lachesis-muta-muta;FSQKYIELVVVADHGMFTKYNGNLNTIRTRVHEIVNTLNGFYRSLNILISLTDLEIWSNQDLINVQSAANDTLKTFGEWRERVLLNRISHDNAQLLTAIDLADNTIGIAYTGGMCYPKNSVGIVQDHSPKTLLIAVTMAHELGHNLGMKHDENHCHCSASFCIMPPSISEGPSYEFSDCSKDYYQMFLTKRKPQCILNKP;venom;Oryctolagus-cuniculus-New-Zealand-White;"	homology-modelling	-SPOT-synthesis""	SPOT	blotting	ELISA""";synthetic-peptide;IgG;polyclonal;Un-named;Lachesis-muta-muta;Proteolitic;Mut-II	Lachesis-muta-muta;no;EC3.4.24;P22796;no;FSQKYIELVVVADHGMFTKYNGNLNTIRTRVHEIVNTLNGFYRSLNILISLTDLEIWSNQDLINVQSAANDTLKTFGEWRERVLLNRISHDNAQLLTAIDLADNTIGIAYTGGMCYPKNSVGIVQDHSPKTLLIAVTMAHELGHNLGMKHDENHCHCSASFCIMPPSISEGPSYEFSDCSKDYYQMFLTKRKPQCILNKP;Metalloendopeptidase;SVMP-I;yes
14757212;42;7;2003;;Snake-venom-metalloproteinases:-structure/function-relationships-studies-using-monoclonal-antibodies.;Tanjoni-I	#NAME?	#NAME?	#NAME?	-Marques-Porto-R	#NAME?	#NAME?	#NAME?	-Moura-da-Silva-AM.;Snake-Venom-Metalloproteinases-(SVMPs)-are-synthesized-as-zymogens-and-undergo-proteolytic-processing-resulting-in-a-variety-of-multifunctional-proteins.-Jararhagin-is-a-P-III-SVMP	#NAME?	#NAME?	-disintegrin-like-and-cysteine-rich-domains.-The-catalytic-domain-is-responsible-for-the-hemorrhagic-activity.-The-disintegrin-like/cysteine-rich-domains-block-alpha2beta1-integrin-binding-to-collagen-and-apparently-enhance-the-hemorrhagic-activity-of-SVMPs.-The-relevance-of-disintegrin-like-domain-is-described-in-this-paper-using-a-series-of-mouse-anti-jararhagin-monoclonal-antibodies-(MAJar-1-7…	-respectively.-MAJars-1-and-3-recognized-the-C-terminal-portion-of-the-disintegrin-domain	-which-is-apparently-in-conformational-proximity-with-the-catalytic-domain-according-to-additivity-tests.-These-data-suggest-that-disintegrin-like-domain-epitopes-are-in-close-contact-with-catalytic-site-or-functionally-modulate-the-expression-of-hemorrhagic-activity-in-SVMPs.;;----Animals	#NAME?	#NAME?	#NAME?	----Bothrops*	#NAME?	#NAME?	----Crotalid-Venoms/enzymology*	#NAME?	----Crotalid-Venoms/pharmacology*	#NAME?	#NAME?	#NAME?	#NAME?	----Metalloproteases/chemistry*	#NAME?	#NAME?	#NAME?	-Inbred-BALB-C	----Structure-Activity-Relationship;;;toxicon;;e037;EIWSNGDKITVKPDVDYTLNSFAEWRKTDLLTRKKHDNAQLLTAIDFNGPTIGYAYIGSMCHPKRSVGIVQDYSPINLVVAVIMAHEMG;"210;298";linear*;JD89;Metalloproteinase;Jararhagin;conf-SS-bond	#NAME?	#NAME?	#NAME?	#NAME?	#NAME?	-desintegrin-region;Bothrops-jararaca;P30431;venom;Mus-musculus-BALB/c;"	recombinant-protein	dotblot	-ELISA""";full-protein;IgG1;monoclonal;MAJar1	#NAME?	#NAME?	#NAME?	-MAJar7;Jararhagin	-Bothrops-jararaca;(Hemorrhagic18.3%	#NAME?	-binding-to-collagen98%)	(binding-to-collagen4%)
14757212;42;7;2003;;Snake-venom-metalloproteinases:-structure/function-relationships-studies-using-monoclonal-antibodies.;Tanjoni-I	#NAME?	#NAME?	#NAME?	-Marques-Porto-R	#NAME?	#NAME?	#NAME?	-Moura-da-Silva-AM.;Snake-Venom-Metalloproteinases-(SVMPs)-are-synthesized-as-zymogens-and-undergo-proteolytic-processing-resulting-in-a-variety-of-multifunctional-proteins.-Jararhagin-is-a-P-III-SVMP	#NAME?	#NAME?	-disintegrin-like-and-cysteine-rich-domains.-The-catalytic-domain-is-responsible-for-the-hemorrhagic-activity.-The-disintegrin-like/cysteine-rich-domains-block-alpha2beta1-integrin-binding-to-collagen-and-apparently-enhance-the-hemorrhagic-activity-of-SVMPs.-The-relevance-of-disintegrin-like-domain-is-described-in-this-paper-using-a-series-of-mouse-anti-jararhagin-monoclonal-antibodies-(MAJar-1-7…	-respectively.-MAJars-1-and-3-recognized-the-C-terminal-portion-of-the-disintegrin-domain	-which-is-apparently-in-conformational-proximity-with-the-catalytic-domain-according-to-additivity-tests.-These-data-suggest-that-disintegrin-like-domain-epitopes-are-in-close-contact-with-catalytic-site-or-functionally-modulate-the-expression-of-hemorrhagic-activity-in-SVMPs.;;----Animals	#NAME?	#NAME?	#NAME?	----Bothrops*	#NAME?	#NAME?	----Crotalid-Venoms/enzymology*	#NAME?	----Crotalid-Venoms/pharmacology*	#NAME?	#NAME?	#NAME?	#NAME?	----Metalloproteases/chemistry*	#NAME?	#NAME?	#NAME?	-Inbred-BALB-C	----Structure-Activity-Relationship;;;toxicon;;e038;LLTAIDFNGPTIGYAYIGSMCHPKRSVGIVQDYSPINLVVAVIMAHEMGH;"250;299";linear*;JD49;Metalloproteinase;Jararhagin;desintegrin-region;Bothrops-jararaca;P30431;venom;Mus-musculus-BALB/c;"	recombinant-protein	dotblot	-ELISA""";full-protein;IgG1;monoclonal;(MAJar1)	(MAJar3);Jararhagin	-Bothrops-jararaca;(Hemorrhagic18.3%	#NAME?	-binding-to-collagen98%)	(Hemorrhagic100%	#NAME?	-binding-to-collagen95%);jararhagin;no;3.4.24.73;P30431;no;ATRPKGAVQPKYEDAMQYEFKVNGEPVVLHLEKNKGLFSKDYSEIHYSPDGREITTYPPVEDHCYYHGRIENDADSTASISACNGLKGYFKLQRETYFIEPLKLPDSEAHAVFKYENVEKEDEAPKMCGVTQNWKSYEPIKKASQLAFTAEQQRYDPYKYIEFFVVVDQGTVTKNNGDLDKIKARMYELANIVNEIFRYLYMHVALVGLEIWSNGDKITVKPDVDYTLNSFAEWRKTDLLTRKKHDNAQLLTAIDFNGPTIGYAYIGSMCHPKRSVGIVQDYSPINLVVAVIMAHEMGHNLGIHHDTGSCSCGDYPCIMGPTISNEPSKFFSNCSYIQCW…
18061641;--;--;2008;;;;;;;;;toxicon;;e039;IVNTLNEIYRYLYVR;"40;54";linear;Peptide-14;Metalloproteinase;HR1a-Zinc-metalloproteinase/disintegrin-precursor;Synthetic-peptide;Trimeresurus-flavoviridis;Q8JIR2;venom;MK-Mus-musculus-(HuMAb-(Medarex));"	ELISA	overlaping-peptides	(PEPSCAN)""	ELISA";full-protein;IgG1;monoclonal;(HuMAbs-HR1a-7)	(HuMAbs-HR1a-18);Trimeresurus-flavoviridis;(Haemorrhagic83.6	proteolitic27.5)	(Haemorrhagic85.6	proteolitic62.4);HR1a	-Trimeresurus-flavoviridis;2ERO(B)(template);EC3.4.24;Q8JIR2;no;MIQVLLVTICLAVFPYQGSSIILGSGNVNDYEVVYPRKVTAVPKGAVQPKYEDTMQYEFKVNGEPVVLHLEKNKGLFSKDYSETHYSPDGREITTYPSVEDHCYYHGRIQNDADSTASISACNGLKGHFKLQGEMYLIEPLRFSDSEAHAVFKYENVEKEDEAPKMCGVTQTNWESDEPIKKASKLVVTAEQQRYLNNFRFIELVIVADYRMFTKFNSNLNEVKTWVYEIVNTLNEIYRYLYVRVALVALEVWSNGDLSSVTLSAYDTLDSFGEWRKRDLLKRKSHDNAQLLTAIDFNGTIIGLAHVASMCDPKCSTGIVQDYSSRNLVVAVIMA…
18061641;--;--;2008;;;;;;;;;toxicon;;e040;EQQRYLNNFRFIELV;"1;15";linear;Peptide-1	-Peptide-14;Metalloproteinase;HR1a-Zinc-metalloproteinase/disintegrin-precursor;Synthetic-peptide;Trimeresurus-flavoviridis;Q8JIR2;venom;MK-Mus-musculus-(HuMAb-(Medarex));"	ELISA	overlaping-peptides	(PEPSCAN)""	ELISA";full-protein;IgG1;monoclonal;(HuMAbs-HR1a-7)	(HuMAbs-HR1a-18);Trimeresurus-flavoviridis;(Haemorrhagic83.6	proteolitic27.5)	(Haemorrhagic85.6	proteolitic62.4);HR1a	-Trimeresurus-flavoviridis;2ERO(B)(template);EC3.4.24;Q8JIR2;no;MIQVLLVTICLAVFPYQGSSIILGSGNVNDYEVVYPRKVTAVPKGAVQPKYEDTMQYEFKVNGEPVVLHLEKNKGLFSKDYSETHYSPDGREITTYPSVEDHCYYHGRIQNDADSTASISACNGLKGHFKLQGEMYLIEPLRFSDSEAHAVFKYENVEKEDEAPKMCGVTQTNWESDEPIKKASKLVVTAEQQRYLNNFRFIELVIVADYRMFTKFNSNLNEVKTWVYEIVNTLNEIYRYLYVRVALVALEVWSNGDLSSVTLSAYDTLDSFGEWRKRDLLKRKSHDNAQLLTAIDFNGTIIGLAHVASMCDPKCSTGIVQDYSSRNLVVAVIMA…
[truncated: 33 more columns]
